# Supplementary material for: Genome-wide meta-analysis in lichen sclerosus identifies 14 genomic risk loci
Source: Br J Dermatol. 2026 Mar 19;195(1):102–8. doi: 10.1093/bjd/ljag088 (PMC13289594; doi:10.1093/bjd/ljag088)
Supplement: ljag088_Supplementary_Data [file ljag088_supplementary_data.zip]

Archive with 2 entries (2 files):
- BJD_LS_GWAS_Supporting_Table_Figures_resub_180126.docx
- BJD_LS_Supporting Methods.docx
